# Supplementary material for: A consortia of clinical E. coli strains with distinct in vitro adherent/invasive properties establish their own co-colonization niche and shape the intestinal microbiota in inflammation-susceptible mice
Source: Microbiome. 2023 Dec 20;11:277. doi: 10.1186/s40168-023-01710-y (PMC10731797; doi:10.1186/s40168-023-01710-y)
Supplement: Supplementary file 4 — Additional file 3: Supplementary Table S1. [file 40168_2023_1710_MOESM3_ESM.xlsx]

## Sheet: Title
Table S1. Supplemental table to Figure 7 contains the full list of group-specific gene functions (red: specific for “colonized” isolates; blue: specific for “disappeared” isolates) annotated by KEGG and COG databases and their related KEGG BRITE hierarchies (sheet 1) or COG categories (sheet 2).

## Sheet: KEGG
KEGG Accession ID	Assocaited Genome	Brite Level A	Brite Leve B	Brite Leve C	Brite Leve D
K12541*	C2,A1,D5	09130 Environmental Information Processing	09131 Membrane transport	02010 ABC transporters [PATH:ko02010]	K12541 lapB; ATP-binding cassette, subfamily C, bacterial LapB
		09180 Brite Hierarchies	09183 Protein families: signaling and cellular processes	02000 Transporters [BR:ko02000]	K12541 lapB; ATP-binding cassette, subfamily C, bacterial LapB
		09180 Brite Hierarchies	09183 Protein families: signaling and cellular processes	02044 Secretion system [BR:ko02044]	K12541 lapB; ATP-binding cassette, subfamily C, bacterial LapB
K12542*	C2,A1,D5	09180 Brite Hierarchies	09183 Protein families: signaling and cellular processes	02000 Transporters [BR:ko02000]	K12542 lapC; membrane fusion protein, adhesin transport system
		09180 Brite Hierarchies	09183 Protein families: signaling and cellular processes	02044 Secretion system [BR:ko02044]	K12542 lapC; membrane fusion protein, adhesin transport system
K01730*	C2,A1,D5	09100 Metabolism	09101 Carbohydrate metabolism	00040 Pentose and glucuronate interconversions [PATH:ko00040]	K01730 ogl; oligogalacturonide lyase [EC:4.2.2.6]
K16210*	C2,A1,D5	09180 Brite Hierarchies	09183 Protein families: signaling and cellular processes	02000 Transporters [BR:ko02000]	K16210 togT, rhiT; oligogalacturonide transporter
K22994	C2,A1,D5	09100 Metabolism	09101 Carbohydrate metabolism	00040 Pentose and glucuronate interconversions [PATH:ko00040]	K22994 pelX; pectate disaccharide-lyase [EC:4.2.2.9]
K19092	C2,A1,D5	09180 Brite Hierarchies	09183 Protein families: signaling and cellular processes	02048 Prokaryotic defense system [BR:ko02048]	K19092 parE1_3_4; toxin ParE1/3/4
K23721	A1,D5	09190 Not Included in Pathway or Brite	09191 Unclassified: metabolism	99980 Enzymes with EC numbers	K23721 iroE; apo-salmochelin esterase [EC:3.1.1.107]
K06147	A1,D5	09180 Brite Hierarchies	09183 Protein families: signaling and cellular processes	02000 Transporters [BR:ko02000]	K06147 ABCB-BAC; ATP-binding cassette, subfamily B, bacterial
K13409	A1,D5	09130 Environmental Information Processing	09131 Membrane transport	02010 ABC transporters [PATH:ko02010]	K13409 cvaB, mchF, raxB; ATP-binding cassette, subfamily B, bacterial CvaB/MchF/RaxB
		09150 Organismal Systems	09159 Environmental adaptation	04626 Plant-pathogen interaction [PATH:ko04626]	K13409 cvaB, mchF, raxB; ATP-binding cassette, subfamily B, bacterial CvaB/MchF/RaxB
		09180 Brite Hierarchies	09181 Protein families: metabolism	01002 Peptidases and inhibitors [BR:ko01002]	K13409 cvaB, mchF, raxB; ATP-binding cassette, subfamily B, bacterial CvaB/MchF/RaxB
		09180 Brite Hierarchies	09183 Protein families: signaling and cellular processes	02000 Transporters [BR:ko02000]	K13409 cvaB, mchF, raxB; ATP-binding cassette, subfamily B, bacterial CvaB/MchF/RaxB
		09180 Brite Hierarchies	09183 Protein families: signaling and cellular processes	02044 Secretion system [BR:ko02044]	K13409 cvaB, mchF, raxB; ATP-binding cassette, subfamily B, bacterial CvaB/MchF/RaxB
K07389	A1,D5	09160 Human Diseases	09171 Infectious disease: bacterial	05133 Pertussis [PATH:ko05133]	K07389 cyaC, hlyC, rtxC; cytolysin-activating lysine-acyltransferase [EC:2.3.1.-]
K23725	A1,D5	09190 Not Included in Pathway or Brite	09191 Unclassified: metabolism	99980 Enzymes with EC numbers	K23725 iroB; enterobactin C-glucosyltransferase [EC:2.4.1.369]
K16091*	A1,D5	09180 Brite Hierarchies	09183 Protein families: signaling and cellular processes	02000 Transporters [BR:ko02000]	K16091 fecA; Fe(3+) dicitrate transport protein
K23184*	A1,D5	09130 Environmental Information Processing	09131 Membrane transport	02010 ABC transporters [PATH:ko02010]	K23184 fecE; ferric citrate transport system ATP-binding protein [EC:7.2.2.18]
		09180 Brite Hierarchies	09183 Protein families: signaling and cellular processes	02000 Transporters [BR:ko02000]	K23184 fecE; ferric citrate transport system ATP-binding protein [EC:7.2.2.18]
K23182*	A1,D5	09130 Environmental Information Processing	09131 Membrane transport	02010 ABC transporters [PATH:ko02010]	K23182 fecD; ferric citrate transport system permease protein
		09180 Brite Hierarchies	09183 Protein families: signaling and cellular processes	02000 Transporters [BR:ko02000]	K23182 fecD; ferric citrate transport system permease protein
K23181*	A1,D5	09130 Environmental Information Processing	09131 Membrane transport	02010 ABC transporters [PATH:ko02010]	K23181 fecB; ferric citrate transport system substrate-binding protein
		09180 Brite Hierarchies	09183 Protein families: signaling and cellular processes	02000 Transporters [BR:ko02000]	K23181 fecB; ferric citrate transport system substrate-binding protein
K11005	A1,D5	09180 Brite Hierarchies	09183 Protein families: signaling and cellular processes	02000 Transporters [BR:ko02000]	K11005 hlyA; hemolysin A
		09180 Brite Hierarchies	09183 Protein families: signaling and cellular processes	02042 Bacterial toxins [BR:ko02042]	K11005 hlyA; hemolysin A
K23723*	A1,D5	09190 Not Included in Pathway or Brite	09191 Unclassified: metabolism	99980 Enzymes with EC numbers	K23723 iroD; iron(III)-salmochelin esterase [EC:3.1.1.109]
K13408	A1,D5	09150 Organismal Systems	09159 Environmental adaptation	04626 Plant-pathogen interaction [PATH:ko04626]	K13408 cvaA, mchE, raxA; membrane fusion protein
		09180 Brite Hierarchies	09183 Protein families: signaling and cellular processes	02000 Transporters [BR:ko02000]	K13408 cvaA, mchE, raxA; membrane fusion protein
		09180 Brite Hierarchies	09183 Protein families: signaling and cellular processes	02044 Secretion system [BR:ko02044]	K13408 cvaA, mchE, raxA; membrane fusion protein
K23514	A1,D5	09130 Environmental Information Processing	09132 Signal transduction	02020 Two-component system [PATH:ko02020]	K23514 fecI, prhI; RNA polymerase sigma-19 factor, ECF subfamily
		09180 Brite Hierarchies	09182 Protein families: genetic information processing	03021 Transcription machinery [BR:ko03021]	K23514 fecI, prhI; RNA polymerase sigma-19 factor, ECF subfamily
K07165	A1,D5	09130 Environmental Information Processing	09132 Signal transduction	02020 Two-component system [PATH:ko02020]	K07165 fecR; transmembrane sensor
K02483	A1,D5	09180 Brite Hierarchies	09183 Protein families: signaling and cellular processes	02022 Two-component system [BR:ko02022]	K02483 K02483; two-component system, OmpR family, response regulator
K01193	D5,C5	09100 Metabolism	09101 Carbohydrate metabolism	00052 Galactose metabolism [PATH:ko00052]	K01193 INV, sacA; beta-fructofuranosidase [EC:3.2.1.26]
		09100 Metabolism	09101 Carbohydrate metabolism	00500 Starch and sucrose metabolism [PATH:ko00500]	K01193 INV, sacA; beta-fructofuranosidase [EC:3.2.1.26]
K03484	D5,C5	09180 Brite Hierarchies	09182 Protein families: genetic information processing	03000 Transcription factors [BR:ko03000]	K03484 scrR; LacI family transcriptional regulator, sucrose operon repressor
K16077	D5,C5	09180 Brite Hierarchies	09183 Protein families: signaling and cellular processes	02000 Transporters [BR:ko02000]	K16077 scrY; sucrose porin
K02810	D5,C5	09100 Metabolism	09101 Carbohydrate metabolism	00500 Starch and sucrose metabolism [PATH:ko00500]	K02810 scrA, sacP, sacX, ptsS; sucrose PTS system EIIBCA or EIIBC component [EC:2.7.1.211]
		09130 Environmental Information Processing	09131 Membrane transport	02060 Phosphotransferase system (PTS) [PATH:ko02060]	K02810 scrA, sacP, sacX, ptsS; sucrose PTS system EIIBCA or EIIBC component [EC:2.7.1.211]
		09180 Brite Hierarchies	09183 Protein families: signaling and cellular processes	02000 Transporters [BR:ko02000]	K02810 scrA, sacP, sacX, ptsS; sucrose PTS system EIIBCA or EIIBC component [EC:2.7.1.211]
K07481	D5,C5	09190 Not Included in Pathway or Brite	09192 Unclassified: genetic information processing	99976 Replication and repair	K07481 K07481; transposase, IS5 family
K11382	C2,D5	09130 Environmental Information Processing	09132 Signal transduction	02020 Two-component system [PATH:ko02020]	K11382 pgtP; MFS transporter, OPA family, phosphoglycerate transporter protein
		09180 Brite Hierarchies	09183 Protein families: signaling and cellular processes	02000 Transporters [BR:ko02000]	K11382 pgtP; MFS transporter, OPA family, phosphoglycerate transporter protein
K08478	C2,D5	09130 Environmental Information Processing	09132 Signal transduction	02020 Two-component system [PATH:ko02020]	K08478 pgtC; phosphoglycerate transport regulatory protein PgtC
K08476	C2,D5	09130 Environmental Information Processing	09132 Signal transduction	02020 Two-component system [PATH:ko02020]	K08476 pgtA; two-component system, NtrC family, phosphoglycerate transport system response regulator PgtA
		09180 Brite Hierarchies	09183 Protein families: signaling and cellular processes	02022 Two-component system [BR:ko02022]	K08476 pgtA; two-component system, NtrC family, phosphoglycerate transport system response regulator PgtA
K08475	C2,D5	09130 Environmental Information Processing	09132 Signal transduction	02020 Two-component system [PATH:ko02020]	K08475 pgtB; two-component system, NtrC family, phosphoglycerate transport system sensor histidine kinase PgtB [EC:2.7.13.3]
		09180 Brite Hierarchies	09181 Protein families: metabolism	01001 Protein kinases [BR:ko01001]	K08475 pgtB; two-component system, NtrC family, phosphoglycerate transport system sensor histidine kinase PgtB [EC:2.7.13.3]
		09180 Brite Hierarchies	09183 Protein families: signaling and cellular processes	02022 Two-component system [BR:ko02022]	K08475 pgtB; two-component system, NtrC family, phosphoglycerate transport system sensor histidine kinase PgtB [EC:2.7.13.3]
K04045	C2,A1	09180 Brite Hierarchies	09182 Protein families: genetic information processing	03110 Chaperones and folding catalysts [BR:ko03110]	K04045 hscC; molecular chaperone HscC
K13921	B6,A3,D2	09100 Metabolism	09101 Carbohydrate metabolism	00640 Propanoate metabolism [PATH:ko00640]	K13921 pduQ; 1-propanol dehydrogenase
K24087	B6,A3,D2	09180 Brite Hierarchies	09182 Protein families: genetic information processing	03400 DNA repair and recombination proteins [BR:ko03400]	K24087 rpnB; recombination-promoting nuclease RpnB [EC:3.1.21.-]
K11894*	B6,A3,D2	09180 Brite Hierarchies	09183 Protein families: signaling and cellular processes	02044 Secretion system [BR:ko02044]	K11894 impI, vasC; type VI secretion system protein ImpI
K11909*	B6,A3,D2	09180 Brite Hierarchies	09183 Protein families: signaling and cellular processes	02044 Secretion system [BR:ko02044]	K11909 vasI; type VI secretion system protein VasI
K01699*	B6,D2	09100 Metabolism	09101 Carbohydrate metabolism	00640 Propanoate metabolism [PATH:ko00640]	K01699 pduC; propanediol dehydratase large subunit [EC:4.2.1.28]
K13919*	B6,D2	09100 Metabolism	09101 Carbohydrate metabolism	00640 Propanoate metabolism [PATH:ko00640]	K13919 pduD; propanediol dehydratase medium subunit [EC:4.2.1.28]
K13920*	B6,D2	09100 Metabolism	09101 Carbohydrate metabolism	00640 Propanoate metabolism [PATH:ko00640]	K13920 pduE; propanediol dehydratase small subunit [EC:4.2.1.28]

## Sheet: COG
COG Accession ID	Assocaited Genome	COG functional category	COG name	Gene associated with the COG	Functional category description
COG2274	C2,A1,D5	V	ABC-type bacteriocin/lantibiotic exporters, contain an N-terminal double-glycine peptidase domain	SunT	Defense mechanisms
COG2931	C2,A1,D5	Q	Ca2+-binding protein, RTX toxin-related		Secondary metabolites biosynthesis, transport and catabolism
COG3973	C2,A1,D5	L	DNA helicase IV	HelD	Replication, recombination and repair
COG3866	C2,A1,D5	G	Pectate lyase	PelB	Carbohydrate transport and metabolism
COG0698	C2,A1,D5	G	Ribose 5-phosphate isomerase RpiB	RpiB	Carbohydrate transport and metabolism
COG4973	C2,A1,D5	L	Site-specific recombinase XerC	XerC	Replication, recombination and repair
COG0419	C2,A1,C5	L	DNA repair exonuclease SbcCD ATPase subunit	SbcC	Replication, recombination and repair
COG1620	C2,A1,C5	C	L-lactate permease	LldP	Energy production and conversion
COG0245	A1,C5	I	2C-methyl-D-erythritol 2,4-cyclodiphosphate synthase	IspF	Lipid transport and metabolism
COG2944	A1,C5	K	DNA-binding transcriptional regulator YiaG, XRE-type HTH domain	YiaG	Transcription
COG4623	A1,C5	MT	Membrane-bound lytic murein transglycosylase MltF	MltF	Cell wall/membrane/envelope biogenesis|Signal transduction mechanisms
COG4373	A1,C5	X	Mu-like prophage FluMu protein gp28		Mobilome: prophages, transposons
COG4396	A1,C5	X	Mu-like prophage host-nuclease inhibitor protein Gam	Gam	Mobilome: prophages, transposons
COG4382	A1,C5	X	Mu-like prophage protein gp16	gp16	Mobilome: prophages, transposons
COG4383	A1,C5	X	Mu-like prophage protein gp29	gp29	Mobilome: prophages, transposons
COG4387	A1,C5	X	Mu-like prophage protein gp36	gp36	Mobilome: prophages, transposons
COG4220	A1,C5	X	Phage DNA packaging protein, Nu1 subunit of terminase	Nu1	Mobilome: prophages, transposons
COG1579	A1,C5	R	Predicted nucleic acid-binding protein DR0291, contains C4-type Zn-ribbon domain	DR0291	General function prediction only
COG5566	A1,C5	KX	Transcriptional regulator, middle operon regulator (Mor) family	Mor	Transcription|Mobilome: prophages, transposons
COG2826	A1,C5	X	Transposase and inactivated derivatives, IS30 family	Tra8	Mobilome: prophages, transposons
COG3566	A1,C5	S	Uncharacterized conserved protein, DUF2213 domain		Function unknown
COG2369	A1,C5	X	Uncharacterized protein, contains phage Mu head morphogenesis gpF-like domain		Mobilome: prophages, transposons
COG4594	A1,D5	P	ABC-type Fe3+-citrate transport system, periplasmic component	FecB	Inorganic ion transport and metabolism
COG2085	A1,D5	R	Predicted dinucleotide-binding enzyme		General function prediction only
COG4983	A1,D5	X	Primase-polymerase (Primpol) domain protein		Mobilome: prophages, transposons
COG1943	A1,D5	X	REP element-mobilizing transposase RayT	RAYT	Mobilome: prophages, transposons
COG1819	A1,D5	G	UDP:flavonoid glycosyltransferase YjiC, YdhE family	YjiC	Carbohydrate transport and metabolism
COG5266	A1,D5	R	Uncharacterized protein, contains GH25 family domain		General function prediction only
COG1637	C2,A1	L	Endonuclease NucS, RecB family	NucS	Replication, recombination and repair
COG3950	C2,A1	R	Predicted ATP-binding protein involved in virulence		General function prediction only
COG4580	D5,C5	G	Maltoporin (phage lambda and maltose receptor)	LamB	Carbohydrate transport and metabolism
COG1621	D5,C5	G	Sucrose-6-phosphate hydrolase SacC, GH32 family	SacC	Carbohydrate transport and metabolism
COG0596	C2,C5	HR	2-succinyl-6-hydroxy-2,4-cyclohexadiene-1-carboxylate synthase MenH and related esterases, alpha/beta hydrolase fold	MenH	Coenzyme transport and metabolism|General function prediction only
COG0542	B6,A3,D2	O	ATP-dependent Clp protease, ATP-binding subunit ClpA	ClpA	Posttranslational modification, protein turnover, chaperones
COG4577	B6,A3,D2	QC	Carboxysome shell and ethanolamine utilization microcompartment protein CcmL/EutN	CcmK	Secondary metabolites biosynthesis, transport and catabolism|Energy production and conversion
COG3521	B6,A3,D2	U	Predicted component of the type VI protein secretion system		Intracellular trafficking, secretion, and vesicular transport
COG3456	B6,A3,D2	TU	Predicted component of the type VI protein secretion system, contains a FHA domain		Signal transduction mechanisms|Intracellular trafficking, secretion, and vesicular transport
COG3516	B6,A3,D2	U	Predicted component TssA of the type VI protein secretion system	TssB	Intracellular trafficking, secretion, and vesicular transport
COG3517	B6,A3,D2	U	Predicted component TssB of the type VI protein secretion system, VipA/VipB/TssB family		Intracellular trafficking, secretion, and vesicular transport
COG3271	B6,A3,D2	U	Predicted double-glycine leader peptidase, C39-like (CLD) domain	C39G	Intracellular trafficking, secretion, and vesicular transport
COG4869	B6,A3,D2	Q	Propanediol utilization protein	PduL	Secondary metabolites biosynthesis, transport and catabolism
COG3515	B6,A3,D2	U	Type VI protein secretion system component TssA1/VasJ/EvfE, contains ImpA_N domain	TssA1	Intracellular trafficking, secretion, and vesicular transport
COG3455	B6,A3,D2	U	Type VI protein secretion system component TssL/VasF/DotU	DotU	Intracellular trafficking, secretion, and vesicular transport
COG3519	B6,A3,D2	U	Type VI protein secretion system component VasA	VasA	Intracellular trafficking, secretion, and vesicular transport
COG3523	B6,A3,D2	U	Type VI protein secretion system component VasK	IcmF	Intracellular trafficking, secretion, and vesicular transport
COG5351	B6,A3,D2	S	Uncharacterized conserved protein, DUF2169 domain		Function unknown
